# Supplementary material for: The Impact of the COVID-19 Pandemic on Physicians’ Working Hours and Earnings in São Paulo and Maranhão States, Brazil
Source: Int J Environ Res Public Health. 2022 Aug 15;19(16):10085. doi: 10.3390/ijerph191610085 (PMC9408582; doi:10.3390/ijerph191610085)
Supplement: Supplementary file 1 [file ijerph-19-10085-s001.zip]

Archive with 1 entries (1 files):
- ijerph-1807614-supplementary.pdf
